# Supplementary material for: A Novel Dual-Functional Photomultiplication-Type Organic Photodetector with Photon-Regeneration Gain by Integrated Organic Light-Emitting Diodes
Source: Research (Wash D C). 2026 Jan 26;9:1094. doi: 10.34133/research.1094 (PMC12833821; doi:10.34133/research.1094)
Supplement: Supplementary 1 — Notes S1 and S2 Figs. S1 to S19 Table S1 Movie S1 [file research.1094.f1.zip]

Archive with 2 entries (2 files):
- aec3458_Supplementary Movie_seq1_v1.mp4
- Supporting Information(Clean Version with Author Info).docx
